# Supplementary material for: Detection of Aortic Dissection and Intramural Hematoma in Non-Contrast Chest Computed Tomography Using a You Only Look Once-Based Deep Learning Model
Source: J Clin Med. 2024 Nov 14;13(22):6868. doi: 10.3390/jcm13226868 (PMC11594775; doi:10.3390/jcm13226868)
Supplement: Supplementary file 1 [file jcm-13-06868-s001.zip]

Archive with 1 entries (1 files):
- jcm-3260131-supplementary.pdf
